# Supplementary material for: Effectiveness of exercise interventions on gross motor skills in children with autism spectrum disorder: a systematic review and meta-analysis
Source: Front Psychiatry. 2026 Feb 26;17:1745638. doi: 10.3389/fpsyt.2026.1745638 (PMC12980882; doi:10.3389/fpsyt.2026.1745638)
Supplement: Supplementary file 1 [file Table1.xlsx]

## Sheet: balance
study	year	m1	sd1	n1	m2	sd2	n2
Castaño	2024	2.8	1.68858	10	0.2	1.53245	10
Draudvilienė	2024	2.52	7.07226	20	0.55	7.22513	10
Haghighi	2023	0.92	1.11	8	0.08	0.55	8
Hatipoğlu Özcan	2025	6.76	4.25	17	1.12	6.16	17
Ketcheson	2016	8.25	11.9206	11	3.09	9.10351	9
Najafabadi	2018	0.84	1.60522	12	-0.3	1.53795	14
Sansi	2021	0.46	0.389744	13	0.07	0.330454	9
Touali	2025	6.3	4.69275	7	0.7	1.69041	7

## Sheet: movemen
study	year	n1	m1	sd1	n2	m2	sd2	类型	时长
Bremer	2014	5	11.4	6.57158	4	0.34	6.59205	1	1
Castaño	2024	10	4.48	2.69985	10	0.32	2.45392	1	1
Clapham	2020	66	13.49	12.27	20	2.83	10.1604	2	1
Dong	2021	8	5.25	9.11792	10	1.65	8.33043	1	2
Draudvilienė	20224	20	0.58	2.81725	10	0.1	2.87533	3	1
Fragala-Pinkham	2011	7	7.4	5.40648	5	0.6	5.10294	2	1
Fu	2023	6	5	2.82	6	1.83	0.69	1	1
Haghighi	2023	8	4.13	2.93	8	-1.2	2.51	1	1
Hatipoğlu Özcan	2025	17	18.3	13.79	17	1.12	18.36	1	1
kwon	2022	27	1.34	1.92502	25	-0.16	1.50821	3	1
Sansi	2021	13	0.57	0.390384	9	0.07	0.365103	1	1
Touali	2025	7	3.1	3.68	7	-0.6	3.65	1	2
Xiong	2021	50	4.28	6.59702	50	0.19	6.24366	1	1

## Sheet: control
study	year	n1	m1	sd1	n2	m2	sd2	类型	时长
Castaño	2024	10	3.92	2.3659	10	0.28	2.14343	1	1
Clapham	2020	68	7.11	36.2512	20	6.54	26.3859	2	1
Dong	2021	8	10	9.11792	10	-0.1	7.22216	1	2
Draudvilienė	2024	20	1.54	6.01002	10	0.37	6.40515	3	1
Fragala-Pinkham	2011	7	6.8	3.95854	5	-1.9	4.65725	2	1
Fu	2022	6	4.17	2.72	6	1.5	1.09	1	1
Haghighi	2023	8	39.24	62.67	8	-24.25	49.64	1	1
Hatipoğlu Özcan	2025	17	6.7	5.2	17	0.53	4.99	1	1
Ketcheson	2016	11	6.25	8.81756	9	0	8.04	1	2
kwon	2022	27	2.3	1.7941	25	0.28	1.32752	3	1
Pan	2010	8	35.94	18.2847	8	31.25	15.0539	2	2
Sansi	2021	13	0.57	0.420357	9	0.08	0.395095	1	1
Touali	2025	7	0.85	0.808517	7	0.14	0.619919	1	2
Xiong	2021	50	3.66	6.59702	50	0.54	7.02735	1	1
